# Supplementary material for: Community Composition of Predatory Hybotidae (Diptera: Empidoidea) in Winter Wheat Management Systems
Source: Insects. 2025 Dec 12;16(12):1263. doi: 10.3390/insects16121263 (PMC12733983; doi:10.3390/insects16121263)
Supplement: Supplementary file 1 [file insects-16-01263-s001.zip › Table_S1.xlsx]

## Sheet: Tabelle1
Table S1. Field book 2020-2022
harvest year	treatment	seeding				fertilization		plant protection																assessments
								herbicides and mechanical weed control						fungicides					insecticides
		date	variety	grains/ m²	kg/ha	date	fertilizer	date	GS	measures	/ha			date	GS	measures	/ha	pest	date	GS	measures	/ha	pest	date	measures
2019/2020																								2020-05-28	assessment Aphidoidea, Oulema melanopus, Antagonists
	organic	2019-10-07	RGT Reform	380		2019-08-12	1000 kg/ha Börde Lime I	2019-07-30		previous crop (oats) stubble treatment ( cultivator 5cm)														2020-06-04	assessment Aphidoidea, Oulema melanopus, Antagonists
						2019-08-21	800 kg/ha PK 12+24	2019-08-21		plowing with packer (24cm)														2020-06-11	assessment Aphidoidea, Oulema melanopus, Antagonists
						2020-03-31	40 kg/ha Kieserit	2020-03-24	22	weeding	2x													2020-06-18	assessment Aphidoidea, Oulema melanopus, Antagonists
							8 kg/ha S	2020-04-09	23	weeding	2x													25.06.2020, 02.07.2020	assessment Aphidoidea, Oulema melanopus, Antagonists
							10 kg/ha MgO
	conventional	2019-10-07	RGT Reform	360		2019-08-12	1000 kg/ha Börde Lime I	2019-07-30		previous crop (oats) stubble treatment ( cultivator 5cm)				2020-05-08	37	Input classic	1,25 l	Septoria tritici						2020-05-28	assessment Aphidoidea, Oulema melanopus, Antagonists
			pickle: Landor CT			2019-08-21	800 kg/ha PK 12+24	2019-08-21		plowing with packer (24cm)						active ingredient:		160 g/l prothioconazole						2020-06-04	assessment Aphidoidea, Oulema melanopus, Antagonists
			composition:			2020-03-30	370,0 kg/ha KAS	2019-10-23	13	Bacara FORTE	1,0l	1,0l	1					300 g/l spiroxamine						2020-06-11	assessment Aphidoidea, Oulema melanopus, Antagonists
			fludioxonil 25 g/l				100 kg/ha N			active ingredients:														2020-06-18	assessment Aphidoidea, Oulema melanopus, Antagonists
			difenoconazole 20 g/l			2020-03-31	40 kg/ha Kieserit			120g/l diflufenican														25.06.2020,	assessment Aphidoidea, Oulema melanopus, Antagonists
			tebuconazol 5 g/l				8 kg/ha S			120g/l flufenacet														2020-07-02	assessment Aphidoidea, Oulema melanopus, Antagonists
							10 kg/ha MgO			120g/l flurtamone
						2020-04-29	148,0 kg/ha KAS
							40 kg/ha N
																								2020-05-28	assessment Aphidoidea, Oulema melanopus, Antagonists
	NOcsPS	2019-10-07	RGT Reform	250		2019-08-12	1000 kg/ha Börde Lime I	2019-07-30		previous crop (oats) stubble treatment ( cultivator 5cm)														2020-06-04	assessment Aphidoidea, Oulema melanopus, Antagonists
						2019-08-21	800 kg/ha PK 12+24	2019-08-21		plowing with packer (24cm)														2020-06-11	assessment Aphidoidea, Oulema melanopus, Antagonists
						2020-03-30	260,0 kg/ha KAS	2020-03-24	22	weeding	2x													2020-06-18	assessment Aphidoidea, Oulema melanopus, Antagonists
							70 kg/ha N	2020-04-09	23	weeding	2x													25.06.2020,	assessment Aphidoidea, Oulema melanopus, Antagonists
						2020-03-31	40 kg/ha Kieserit																	2020-07-02	assessment Aphidoidea, Oulema melanopus, Antagonists
							8 kg/ha S
							10 kg/ha MgO
						2020-04-29	104,0 kg/ha KAS
							28 kg/ha N
2020/2021																								2020-11-04	assessment ground beetle
	organic	2020-10-08	RGT Reform	380		2021-03-08	100 kg/ha Kieserit	2020-07-23		previous crop (pea) stubble treatment ( cultivator 5cm)														2021-02-25	assessment ground beetle, Aphidoidea
							20 kg/ha S	2020-08-12		cultivator (5cm)														2021-04-22	weed assessment
							25 kg/ha MgO	2020-09-29		plowing with packer (24cm); replicate 3, 4														2021-06-01	assessment of fungi
								2020-09-30		plowing with packer (24cm); replicate 1, 2														2021-06-14	assessment Aphidoidea, Oulema melanopus, Antagonists
								2020-09-30		cultivator (10cm)														2021-06-14	assessment of fungi
								2020-10-13		blind weeding, Hatzenbichler														2021-06-21	assessment Aphidoidea, Oulema melanopus, Antagonists
								2021-03-31		blind weeding, Hatzenbichler		2x												2021-06-21	assessment of fungi
	conventional	2020-10-08	RGT Reform	360		2021-03-08	185,0 kg/ha KAS							2021-06-02	43/45	Revytrex	1,2 l	Septoria tritici						2020-11-02	weed assessment
			pickle: Rubin TT				50 kg/ha N	2020-07-23		previous crop (pea) stubble treatment ( cultivator 5cm)														2020-11-04	assessment ground beetle
			composition:			2021-03-08	100 kg/ha Kieserit	2020-08-12		cultivator (5cm)						Comet	0,4 l							2021-02-25	assessment ground beetle, Aphidoidea
			prochloraz 38.6g/l (42g/l copper chloride complex)				20 kg/ha S	2020-09-29		plowing with packer (24cm); replicate 3, 4						active ingredient:		66,7 g/l fluxapyroxad						2021-03-24	weed assessment
			pyrimethanil 42g/l,				25 kg/ha MgO	2020-09-30		plowing with packer (24cm); replicate 1, 2								66,7 g/l mefentrifluconazole						2021-05-04	assessment of fungi
			triticonazole 25g/l			2021-03-30	185,0 kg/ha KAS	2020-09-30		cultivator (10cm)								200 g/l pyraclostrobin						2021-05-10	assessment of fungi
							50 kg/ha N	2020-11-06	12	Trinity	1,5l	2,0l	0.75											2021-05-18	assessment of fungi
						2021-04-27	148,0 kg/ha KAS (replicate 3)			active ingredients:														2021-05-26	assessment of fungi
							40 kg/ha RN			300 g/l pendimethalin														2021-06-01	assessment of fungi
						2021-04-28	148,0 kg/ha KAS (replicate 1,2,4)			250 g/l chlortoluron														2021-06-14	assessment Aphidoidea, Oulema melanopus, Antagonists
							40 kg/ha N			40 g/l diflufenican														2021-06-21	assessment Aphidoidea, Oulema melanopus, Antagonists
																								2021-06-21	assessment of fungi
	NOcsPS	2020-10-08	RGT Reform	250		2021-03-08	185,0 kg/ha KAS	2020-07-23		previous crop (pea) stubble treatment ( cultivator 5cm)														2020-11-02	weed assessment
							50 kg/ha N	2020-08-12		cultivator (5cm)														2020-11-04	assessment ground beetle
						2021-03-08	100 kg/ha Kieserit	2020-09-29		plowing with packer (24cm); replicate 3, 4														2021-02-25	assessment ground beetle, Aphidoidea
							20 kg/ha S	2020-09-30		plowing with packer (24cm); relicate 1, 2														2021-04-22	weed assessment
							25 kg/ha MgO	2020-09-30		cultivator (10cm)														2021-06-01	assessment of fungi conventional, organic, NOcsPS
						2021-03-30	88,0 kg/ha KAS	2020-10-13		blind weeding, Hatzenbichler														2021-06-14	assessment of fungi
							23,8 kg/ha N	2021-03-31		blind weeding, Hatzenbichler		2x												2021-06-14	assessment Aphidoidea, Oulema melanopus, Antagonists
						2021-04-28	88,0 kg/ha KAS																	2021-06-21	assessment Aphidoidea, Oulema melanopus, Antagonists
							23,8 kg/ha N																	2021-06-21	assessment of fungi
2021/2022																								2021-11-03	assessment Aphidoidea, Oulema melanopus, Antagonists
	organic	2021-09-30	RGT Reform	380		2022-03-08	100 kg/ha Kieserit	2021-08-19		cultivator (5cm)														2022-03-17	assessment ground beetle, Aphidoidea
							20 kg/ha S	2021-09-22		plowing (24cm)														2022-05-31	assesment Aphidoidea
							25 kg/ha MgO	2021-09-27		cultivator (3cm)														2022-06-07	assesment Aphidoidea
								2021-10-07		blind weeding														2022-06-14	assesment Aphidoidea
								2022-03-22	24/25	weeding	2x													2022-06-21	assesment Aphidoidea
	conventional	2021-09-30	RGT Reform	360		2022-03-08	100 kg/ha Kieserit	2021-08-19		cultivator (5cm)									2021-11-03	12/13	Karate Zeon	75 ml	Zabrus tenebrioides	2021-11-03	assessment Aphidoidea, Oulema melanopus, Antagonists
			pickle: Rubin TT				20 kg/ha S	2021-09-22		plowing (24cm)											replicate 1 & 4			2022-03-17	assessment ground beetle, Aphidoidea
			composition:				25 kg/ha MgO	2021-09-27		cultivator (3cm)											lambda-cyhalothrin (100 g/l)			2022-05-31	assesment Aphidoidea
			prochloraz 38.6g/l (42g/l copper chloride complex)			2022-03-30	296,0 kg/ha KAS	2021-10-27	12	Trinity	2,0l	2,0l	1						2022-03-18	23	Karate Zeon	75 ml	Zabrus tenebrioides	2022-06-07	assesment Aphidoidea
			pyrimethanil 42g/l,				79,9 kg/ha N			active ingredients:											replicate 2			2022-06-14	assesment Aphidoidea
			triticonazole 25g/l			2022-04-25	111,0 kg/ha KAS			300 g/l pendimethalin											lambda-cyhalothrin (100 g/l)			2022-06-21	assesment Aphidoidea
							30,0 kg/ha N			250 g/l chlortoluron
										40 g/l diflufenican
	NOcsPS	2021-09-30	RGT Reform	250		2022-03-08	100 kg/ha Kieserit	2021-08-19		cultivator (5cm)														2021-11-03	assessment Aphidoidea, Oulema melanopus, Antagonists
							20 kg/ha S	2021-09-22		plowing (24cm)														2022-03-17	assessment ground beetle, Aphidoidea
							25 kg/ha MgO	2021-09-27		cultivator(3cm)														2022-05-31	assesment Aphidoidea
						2022-03-30	207,0 kg/ha KAS	2021-10-07		blind weeding														2022-06-07	assesment Aphidoidea
							55,9 kg/ha N	2022-03-22	24/25	weeding	2x													2022-06-14	assesment Aphidoidea
						2022-04-25	44,0 kg/ha KAS																	2022-06-21	assesment Aphidoidea
							11,9 kg/ha N
