# Supplementary material for: Community Composition of Predatory Hybotidae (Diptera: Empidoidea) in Winter Wheat Management Systems
Source: Insects. 2025 Dec 12;16(12):1263. doi: 10.3390/insects16121263 (PMC12733983; doi:10.3390/insects16121263)
Supplement: Supplementary file 1 [file insects-16-01263-s001.zip › Table_S3.xlsx]

## Sheet: Tabulate 1 - Table 1
Table S4 Summary of Hybotidae species distribution across sampling methods and management systems during the study period
management system	organic								NOcsPS								conventional
	sweep netting				eclector trapping				sweep netting				eclector trapping				sweep netting				eclector trapping
species/ year	2020	2021	2022	total	2020	2021	2022	total	2020	2021	2022	total	2020	2021	2022	total	2020	2021	2022	total	2020	2021	2022	total
Crossopalpus nigritellus	0	0	0	0	4	7	7	18	0	0	0	0	2	6	1	9	0	0	0	0	1	5	2	8
Drapetis incompleta	0	0	0	0	0	0	0	0	0	0	0	0	0	1	0	1	0	0	0	0	0	0	0	0
Euthyneura inermis	0	0	0	0	0	0	0	0	0	0	0	0	0	0	0	0	0	0	0	0	0	0	1	1
Euthyneura myrtilli	0	0	0	0	0	0	0	0	0	0	0	0	0	0	0	0	0	1	1	2	0	0	0	0
Platypalpus agilis	0	0	0	0	0	0	0	0	0	0	0	0	0	0	0	0	0	1	0	1	0	0	0	0
Platypalpus annulatus	1	8	4	13	0	12	8	20	0	17	3	20	0	6	10	10	0	4	2	6	0	19	1	20
Platypalpus articulatoides	8	20	39	67	0	1	0	1	2	64	24	90	0	1	0	1	4	6	11	21	0	1	0	1
Platypalpus articulatus	8	15	24	47	0	2	1	3	5	15	19	39	0	0	0	0	1	13	13	27	1	1	0	2
Platypalpus brachystylus	0	0	0	0	0	0	0	0	0	0	0	0	0	0	2	2	0	0	0	0	0	0	1	1
Platypalpus calceatus	0	0	0	0	0	2	0	2	0	0	0	0	0	1	0	1	0	0	0	0	0	0	0	0
Platypalpus excisus	0	0	0	0	0	0	0	0	0	0	0	0	0	0	3	3	0	0	0	0	0	0	1	1
Platypalpus flavicornis	0	0	0	0	0	0	0	0	0	1	0	1	0	0	0	0	0	1	0	1	0	0	0	0
Platypalpus longicornis	0	0	1	1	0	0	0	0	0	0	0	0	0	0	1	1	0	0	1	1	0	0	5	5
Platypalpus longiseta	0	0	0	0	1	0	0	1	0	0	0	0	0	0	0	0	0	0	0	0	1	0	1	2
Platypalpus minutus	2	1	3	6	0	7	8	15	1	2	3	6	0	3	8	11	3	1	1	5	2	2	4	8
Platypalpus nigritarsis	0	0	0	0	0	2	10	12	0	0	1	1	0	0	13	13	0	1	1	2	0	6	15	2
Platypalpus notatus	1	1	0	2	0	0	0	0	1	0	0	1	0	0	0	0	0	0	0	0	0	0	0	0
Platypalpus pallidicornis	2	4	2	8	0	0	0	0	0	0	1	1	0	0	0	0	1	4	1	6	0	0	2	2
Platypalpus pallidiventris	1	4	5	10	2	5	2	9	6	5	3	14	4	5	6	15	2	3	1	6	5	7	4	16
Platypalpus stabilis	0	0	0	0	0	0	0	0	0	0	0	0	0	1	0	1	0	0	0	0	0	0	0	0
Platypalpus verrali	0	0	0	0	0	0	0	0	0	0	0	0	0	0	0	0	0	0	0	0	0	1	0	1
Stilpon nubila	0	0	0	0	1	1	0	2	0	0	0	0	1	0	0	1	0	0	0	0	0	0	0	0
Tachydromia aemula	0	0	0	0	1	7	5	13	0	0	0	0	5	4	2	11	0	0	0	0	6	1	4	11
Tachydromia terricola	0	0	0	0	1	1	6	8	1	1	0	2	0	1	11	12	0	0	0	0	0	3	10	13
Tachypeza nubila	0	0	1	1	0	1	119	120	0	0	3	3	0	0	185	185	0	1	5	6	0	1	146	147
