# Supplementary material for: Community Composition of Predatory Hybotidae (Diptera: Empidoidea) in Winter Wheat Management Systems
Source: Insects. 2025 Dec 12;16(12):1263. doi: 10.3390/insects16121263 (PMC12733983; doi:10.3390/insects16121263)
Supplement: Supplementary file 1 [file insects-16-01263-s001.zip › Table_S4.xlsx]

## Sheet: temperature
Monthly mean temperature values and monthly precipitation, Dahnsdorf 2020-2022								Monthly mean and extreme air temperature values, Dahnsdorf 2021
									mean	Deviation [1] from the long-term average	avergage extreme values		absolute extreme values
											minimum	maximum	minimum	maximum
								January	0.256153	+0,2	-2.1	2.7	-15.6	11.8
								February	0.3	-0.5	-4.3	5.4	-19	18.9
								March	4.9	+0,6	0.5	10	-4.7	24.2
								April	6.1	-2.2	1	11.5	-4.4	19.3
								May	11.5	-2.1	6.1	16.6	1.2	29.1
								June	20	+3,6	12.6	26.5	5.2	34.3
								July	19.5	+1,1	13.8	24.9	10.3	30.8
								August	16.9	-1	11.9	22.3	5.6	29.1
								September	15.4	+1,6	10	21.1	5.6	27.5
								October	9.9	+0,8	5.5	15.1	-2.5	23.8
								November	5.6	+1,5	3.1	8.4	-1.7	13.8
								December	1.8	+0,4	-0.7	4.1	-12.4	13.2
								year	9.34635	+0,3			-15.6	34.3
								[1] measurement point Potsdam (1971-2000)
Monthly mean and extreme air temperature values, Dahnsdorf 2020								Monthly mean and extreme air temperature values, Dahnsdorf 2022
	mean	Deviation [1] from the long-term average	avergage extreme values		absolute extreme values				mean	Deviation [1] from the long-term average	avergage extreme values		absolute extreme values
			minimum	maximum	minimum	maximum					minimum	maximum	minimum	maximum
January	3.8	3.7	0.8	6.6	-4.3	12.4		January	3.3	3.2	1.2	5.2	-3.1	12.6
February	5.5	4.7	2.7	8.7	-0.8	16.4		February	4.6	3.8	1.2	8.1	-4	12.5
March	4.9	0.6	0	10.1	-7.6	16.8		March	4.4	0.1	-1.9	11.4	-4.9	20.5
April	9.7	1.4	1.5	17.2	-4.5	23.3		April	7.6	-0.7	1.7	13.2	-4.8	20.4
May	11.8	-1.8	5	18	-2	24.6		May	14.7	1.1	7.3	20.9	0.9	27.5
June	18.1	1.7	11.3	24.2	4.4	31		June	19.2	2.8	10.6	26.5	3.8	35.4
July	18	-0.4	10.9	24.3	5.2	30.2		July	19.5	1.1	12	26.3	6.5	37.9
August	20.9	3	13.9	27.5	7.2	36.5		August	20.4	2.5	13.2	27.5	5.9	36.5
September	15.2	1.4	8.4	22.2	1.1	31		September	13.3	-0.5	8.3	19	0.9	26.3
October	10.5	1.4	7.3	14.3	2	21.6		October	12.5	3.4	7.2	18.2	-0.4	25.1
November	6.6	2.5	3.7	9.8	-1.8	20.4		November	5.2	1.1	1.7	9.1	-7.2	17.6
December	2.6	1.2	0.1	5.5	-4.9	12		December	1.1	-0.3	-1.4	3.4	-12.7	17
year	10.6	1.6			-7.6	36.5		year	10.4833	1.5			-12.7	37.9
[1] measurement point Potsdam (1971-2000)								[1] measurement point Potsdam (1971-2000)
Monthly precipitation totals and number of days of defined precipitation heights, Dahnsdorf 2020									Monthly precipitation totals and number of days of defined precipitation heights, Dahnsdorf 2021
	total	Proz.2	number of days with precipitation			daily max.		mm		total	Proz.2	number of days with precipitation			daily max.
		longterm avergage	³ 0,1	³ 1,0	³10,0			longterm average			longterm avergage	³ 0,1	³ 1,0	³10,0
January	24.6	69	15	7	0	6.1		35.6522	January	38.4	107.707	20	13	0	5
February	77.6	262	23	17	1	12		29.6183	February	28.3	95.549	11	10	0	7.4
March	25.2	67	14	10	0	4.9		37.6119	March	24.8	65.9365	17	8	0	4.3
April	6.1	17	4	2	0	3.3		35.8824	April	29.2	81.377	10	8	0	8
May	30.5	60	14	8	1	10.5		50.8333	May	70.3	138.295	20	11	1	24.6
June	60.3	99	12	8	1	30.4		60.9091	June	49.4	81.1045	6	4	1	33.1
July	34.4	70	15	6	2	12.3		49.1429	July	92.3	187.82	14	9	2	46.7
August	46.3	96	14	9	1	14.4		48.2292	August	84.2	174.583	20	14	3	17.4
September	45.4	109	8	6	2	24.9		41.6514	September	9.5	22.8084	9	3	0	2.6
October	64.1	193	20	10	2	21.5		33.2124	October	23.6	71.0577	11	6	1	14.6
November	6.1	17	11	1	0	1.3		35.8824	November	54.1	150.77	12	4	1	42
December	22.7	48	15	5	0	9.5		47.2917	December	41.1	86.9075	19	6	1	23.6
year	443.3	88	165	89	10	30.4		505.917	year	545.2	107.765	169	96	10	46.7
[2] Measurement point Treuenbrietzen (1971-2000)									[2] Measurement point Treuenbrietzen (1971-2000)
Monthly precipitation totals and number of days of defined precipitation heights, Dahnsdorf 2022
	total	Proz.2	number of days with precipitation			daily max.
		longterm avergage	³ 0,1	³ 1,0	³10,0
January	22	43.7792	21	10	0	4.2
February	56.8	193.34	20	11	1	16.3
March	2.3	5.57253	1	1	0	2.3
April	33.5	124.919	13	8	0	8.5
May	28.4	53.0152	11	7	1	10.2
June	21.4	38.0783	8	2	1	15.1
July	31.8	40.1031	7	5	1	15.4
August	68.5	116.136	9	6	3	29
September	40.7	87.8472	15	6	2	14.7
October	20.5	45.3889	8	5	0	7.9
November	18.8	41.382	17	6	0	4.7
December	47.7	105.076	18	11	1	10.7
year	392.4	67.8786	148	78	10	29
[2] Measurement point Treuenbrietzen (1971-2000)
